# Supplementary material for: Protective Effects of Shallot (Allium ascalonicum) Extracts Against PAH-Induced Oxidative Stress in Human Nasal Epithelial Cells
Source: Int J Mol Sci. 2026 Jun 29;27(13):5855. doi: 10.3390/ijms27135855 (PMC13362490; doi:10.3390/ijms27135855)
Supplement: Supplementary file 1 [file ijms-27-05855-s001.zip]

Archive with 1 entries (1 files):
- ijms-4372378-supplementary.pdf
